# Supplementary material for: Uridine Treatment of the First Known Case of SLC25A36 Deficiency
Source: Int J Mol Sci. 2021 Sep 14;22(18):9929. doi: 10.3390/ijms22189929 (PMC8470663; doi:10.3390/ijms22189929)
Supplement: Supplementary file 1 [file ijms-22-09929-s001.zip]

Archive with 1 entries (1 files):
- ijms-1345284-supplementary.xlsx
